# Supplementary material for: The Dynamics of Neuroinflammation in Traumatic Brain Injury: Molecular Markers Useful for Establishing the Post-Traumatic Interval in Forensic Practice
Source: Int J Mol Sci. 2026 Feb 22;27(4):2049. doi: 10.3390/ijms27042049 (PMC12940811; doi:10.3390/ijms27042049)
Supplement: Supplementary file 1 [file ijms-27-02049-s001.zip]

Archive with 1 entries (1 files):
- ijms-4096326-supplementary.pdf
